# Supplementary material for: Employee engagement, perceived organizational support, and job performance of medical staff at the Cape Coast Teaching Hospital
Source: PLoS One. 2024 Dec 30;19(12):e0315451. doi: 10.1371/journal.pone.0315451 (PMC11684727; doi:10.1371/journal.pone.0315451)
Supplement: S1 File — (CSV) [file pone.0315451.s001.csv]

Age	Sex	Position	WorkingExperience	EducationLevel	EE1	EE2	EE3	EE4	EE5	EE6	EE7	EE8	EE9	POS1	POS2	POS3	POS4	POS5	POS6	POS7	POS8	JOBP1	JOBP2	JOBP3	JOBP4	JOBP5	JOBP6	JOBP7	JOBP8	JOBP9	JOBP10	JOBP11	JOBP12	JOBP13	JOBP14	JOBP15	JOBP16	JOBP17	JOBP18
3	1	1	1	3	4	4	5	4	5	4	3	4	3	3	3	2	2	4	2	3	1	3	4	2	5.00	5.00	5.00	4.00	5.00	5.00	4	4	4	3	4	5	2	2	2
3	1	2	2	2	3	2	3	1	2	3	4	5	2	3	3	2	1	3	1	3	3	3	3	4	4.00	4.00	4.00	4.00	4.00	3.00	3	2	3	2	3	2	2	2	1
2	2	1	1	3	4	4	4	4	4	4	4	4	3	4	3	4	4	4	4	4	3	3	3	3	1.00	1.00	1.00	1.00	1.00	1.00	4	4	4	3	3	2	4	4	2
1	2	2	2	2	2	3	3	2	2	3	3	3	2	2	3	2	3	3	2	2	3	2	3	2	3.00	4.00	4.00	3.00	3.00	3.00	3	3	3	3	3	3	1	4	5
1	2	3	3	3	3	3	3	3	3	1	4	4	4	5	4	1	1	2	3	4	4	3	5	3	4.00	5.00	5.00	5.00	4.00	4.00	1	3	3	4	4	4	2	4	3
1	1	2	2	4	4	5	5	4	4	4	4	5	2	4	3	4	3	3	4	4	3	4	3	3	5.00	5.00	3.00	4.00	4.00	4.00	4	3	4	2	2	2	2	3	3
2	1	3	3	4	3	3	3	3	3	3	4	5	5	3	3	3	3	3	3	3	3	3	2	2	4.00	4.00	4.00	4.00	4.00	4.00	3	3	3	4	4	4	2	3	5
2	1	1	1	2	2	3	3	3	3	1	4	4	3	1	1	1	1	1	1	1	1	1	1	1	4.00	5.00	5.00	5.00	2.00	3.00	1	2	3	5	5	5	2	4	1
3	1	1	1	2	2	3	3	3	3	1	3	3	2	1	1	1	1	1	1	1	1	1	1	1	4.00	5.00	5.00	4.00	4.00	2.00	1	2	3	4	4	4	1	2	3
2	1	3	3	3	2	3	3	2	3	2	4	5	5	2	2	2	1	2	2	3	3	2	1	2	5.00	3.00	3.00	4.00	4.00	5.00	2	2	3	4	4	5	3	4	1
1	1	3	4	2	5	5	5	5	5	4	4	5	4	5	4	5	5	5	4	4	5	5	5	5	3.00	5.00	4.00	4.00	5.00	3.00	4	5	4	4	2	5	2	2	1
3	1	1	1	2	5	5	5	5	4	5	2	3	3	2	1	1	1	1	2	4	5	4	5	2	4.00	4.00	4.00	4.00	3.00	3.00	5	5	4	2	3	2	1	1	5
2	2	3	3	1	4	4	4	5	5	4	3	2	3	2	3	3	3	4	5	3	2	3	2	2	5.00	5.00	5.00	5.00	5.00	5.00	4	3	4	4	2	3	3	2	1
4	1	3	4	2	5	5	5	4	5	5	3	2	3	5	5	5	5	5	5	4	4	5	5	5	3.00	3.00	3.00	3.00	3.00	3.00	5	5	5	3	4	3	2	5	4
1	2	4	3	2	4	4	4	4	5	5	3	4	3	4	5	4	4	4	5	4	4	1	5	4	3.00	3.00	3.00	3.00	3.00	3.00	5	4	4	3	3	4	4	4	1
1	1	3	3	2	1	2	1	1	1	3	3	2	2	3	3	2	3	2	3	2	3	3	3	3	4.00	4.00	4.00	4.00	3.00	4.00	3	2	2	3	2	2	2	2	3
1	1	3	3	1	3	3	3	2	3	1	4	1	3	1	2	1	2	2	2	3	1	1	2	1	3.00	4.00	4.00	5.00	5.00	5.00	1	3	3	5	3	5	3	4	5
2	1	3	3	1	3	3	3	2	3	1	3	4	4	1	2	1	2	2	2	3	1	1	2	1	3.00	3.00	3.00	3.00	3.00	3.00	1	3	3	3	3	4	3	1	2
3	1	3	3	2	4	4	4	3	4	2	3	3	3	3	3	4	3	3	3	3	3	3	2	3	5.00	1.00	1.00	1.00	1.00	1.00	2	3	3	2	2	3	3	3	3
2	2	2	2	1	2	2	1	3	2	1	1	1	1	1	2	2	2	1	3	2	2	1	2	3	5.00	4.00	4.00	5.00	4.00	5.00	1	2	2	1	1	1	3	1	1
3	2	2	2	1	2	2	1	3	2	1	1	1	1	1	2	2	2	1	3	2	2	1	2	3	2.00	1.00	1.00	1.00	1.00	2.00	1	2	2	1	1	1	3	1	1
1	1	3	3	2	5	4	5	5	5	5	2	2	2	5	5	5	4	3	5	5	5	5	5	5	5.00	4.00	5.00	4.00	5.00	5.00	5	5	5	1	2	2	2	2	1
4	1	3	3	2	5	4	5	5	5	5	4	5	5	5	5	5	4	3	5	5	5	5	5	5	5.00	4.00	4.00	5.00	5.00	4.00	5	5	5	5	5	5	5	5	4
4	1	1	1	1	3	3	2	1	2	3	1	1	4	3	3	3	3	3	3	3	3	3	3	3	4.00	4.00	5.00	5.00	5.00	5.00	3	3	3	5	2	2	4	4	2
2	1	3	3	3	3	3	3	2	3	2	3	3	3	2	2	2	2	2	2	3	3	2	2	2	5.00	5.00	5.00	5.00	5.00	5.00	2	2	3	2	2	2	2	2	3
4	1	3	2	2	5	5	5	4	5	5	5	5	5	4	4	5	4	4	5	3	4	5	4	3	5.00	3.00	4.00	4.00	4.00	5.00	5	5	5	5	5	5	4	4	4
4	2	3	3	3	1	1	1	1	1	3	5	4	1	2	3	2	2	1	3	2	2	1	2	1	4.00	3.00	3.00	3.00	3.00	2.00	3	3	1	5	4	4	2	2	2
2	1	2	2	2	1	1	1	1	1	1	3	2	3	1	1	3	3	1	1	2	2	2	1	1	3.00	1.00	2.00	1.00	2.00	2.00	1	2	1	3	3	3	3	3	3
2	2	3	4	2	5	5	5	5	5	3	2	1	1	5	5	5	5	2	3	2	4	4	1	5	1.00	5.00	5.00	5.00	3.00	3.00	3	4	4	2	1	1	2	2	2
2	2	4	2	2	5	5	5	5	5	3	2	1	1	5	5	5	5	2	3	2	4	4	1	5	3.00	4.00	4.00	3.00	2.00	3.00	3	4	4	2	1	1	2	2	2
3	2	3	2	4	4	5	5	5	5	3	3	4	3	5	3	5	5	4	5	4	5	5	4	5	3.00	4.00	3.00	3.00	2.00	2.00	3	5	5	2	3	3	3	2	3
3	1	2	2	2	4	4	5	5	5	4	2	2	1	4	4	4	4	4	4	4	3	2	3	2	5.00	4.00	5.00	4.00	5.00	5.00	4	4	4	2	3	1	3	2	2
2	2	3	3	1	4	4	4	5	5	4	2	2	1	2	3	3	3	4	5	3	2	3	2	2	3.00	4.00	5.00	5.00	5.00	5.00	4	3	4	2	3	1	3	2	2
2	1	4	4	2	5	5	5	5	5	5	5	5	5	5	4	5	3	1	3	5	5	5	4	5	4.00	5.00	5.00	4.00	3.00	5.00	5	5	5	5	5	5	1	1	5
1	2	3	2	2	4	5	5	5	4	1	5	5	5	5	4	1	4	5	1	4	5	2	4	4	5.00	3.00	3.00	3.00	4.00	4.00	1	5	5	5	5	5	1	1	5
1	1	3	2	3	4	4	4	4	4	4	3	3	3	5	4	4	4	5	5	3	3	2	5	4	5.00	5.00	5.00	5.00	5.00	5.00	4	4	2	3	3	3	3	3	3
2	2	4	2	2	4	4	4	4	4	4	2	2	2	4	3	4	4	4	3	3	4	3	3	4	3.00	4.00	5.00	3.00	5.00	4.00	4	4	4	2	2	2	1	1	1
3	2	4	2	2	4	4	4	4	4	4	4	5	5	4	3	4	4	4	3	3	4	3	3	4	3.00	4.00	3.00	4.00	4.00	3.00	4	4	4	4	3	4	5	4	5
1	1	3	2	2	3	3	3	3	3	3	3	2	1	3	3	3	3	3	3	3	3	1	3	3	3.00	4.00	5.00	5.00	3.00	3.00	3	3	3	2	1	2	3	3	2
2	1	2	2	2	2	4	5	4	2	4	1	3	2	5	5	4	2	3	4	2	2	1	3	4	5.00	5.00	4.00	5.00	5.00	4.00	4	3	3	1	1	1	1	2	2
3	1	4	4	2	4	5	5	4	5	4	5	5	4	4	4	5	4	3	4	4	4	3	3	4	3.00	3.00	5.00	3.00	4.00	4.00	4	4	5	1	5	5	2	4	1
2	1	1	1	3	4	5	5	4	5	4	5	5	4	5	5	5	5	4	5	5	5	5	4	4	3.00	3.00	5.00	3.00	4.00	4.00	4	5	5	1	5	5	2	4	1
2	1	2	2	4	4	5	4	4	5	5	3	5	5	4	4	3	4	4	5	5	4	4	4	2	3.00	3.00	5.00	3.00	4.00	4.00	5	4	4	4	5	5	4	5	4
2	2	1	1	3	1	1	1	1	1	1	4	4	2	1	1	1	1	1	1	1	1	1	1	1	3.00	3.00	3.00	3.00	3.00	3.00	1	1	1	3	2	4	4	2	2
4	2	2	2	2	4	4	4	4	4	4	3	3	3	3	3	4	4	4	4	4	3	3	3	3	4.00	5.00	5.00	5.00	5.00	5.00	4	4	4	2	2	2	2	2	3
2	2	3	3	3	4	4	4	4	4	5	4	5	5	4	4	5	5	5	5	4	4	4	4	4	5.00	5.00	5.00	3.00	2.00	3.00	5	5	4	4	5	5	5	5	5
2	1	2	2	1	4	4	5	4	5	4	4	1	2	4	4	4	4	4	4	4	4	4	4	5	4.00	5.00	5.00	5.00	4.00	4.00	4	4	4	4	4	5	5	3	1
3	1	3	3	2	4	4	5	5	4	4	4	4	2	4	4	5	4	5	4	5	4	5	4	5	4.00	4.00	4.00	4.00	4.00	4.00	4	5	4	5	4	5	2	1	1
2	1	1	1	2	4	4	4	4	4	4	3	4	3	4	4	5	4	4	4	3	4	4	3	4	5.00	5.00	4.00	5.00	4.00	5.00	4	4	4	3	4	4	4	4	4
3	1	1	1	2	4	4	4	4	4	4	3	4	3	4	4	4	4	4	4	5	5	3	3	3	5.00	5.00	5.00	5.00	5.00	5.00	4	4	4	3	4	4	4	4	4
2	1	3	3	3	3	2	2	2	1	1	3	3	1	3	3	1	2	1	1	5	3	1	3	3	4.00	4.00	4.00	4.00	4.00	4.00	1	1	3	3	3	3	2	2	1
1	1	4	4	2	5	2	2	3	3	5	5	4	1	2	4	3	5	2	3	3	4	4	2	4	4.00	4.00	4.00	4.00	4.00	4.00	5	4	4	3	4	5	3	2	1
2	1	1	1	2	4	4	4	4	4	5	4	5	3	3	3	4	5	5	5	4	4	3	3	3	4.00	5.00	5.00	4.00	4.00	4.00	5	4	4	3	4	4	4	4	4
2	2	3	3	1	3	3	3	3	3	5	5	5	5	4	4	5	5	5	5	5	4	5	5	4	4.00	5.00	5.00	5.00	5.00	5.00	5	5	3	4	4	5	5	5	4
1	1	4	4	2	3	3	3	3	3	3	4	3	4	3	3	3	3	3	3	3	3	3	3	3	4.00	5.00	5.00	4.00	4.00	4.00	3	3	3	4	2	4	4	3	4
2	2	3	4	2	2	3	4	5	4	4	1	1	1	3	3	4	4	4	3	3	3	3	3	3	4.00	4.00	4.00	4.00	4.00	4.00	4	2	1	1	1	1	1	1	1
2	1	3	2	2	4	4	4	4	4	4	3	4	3	4	4	4	4	4	4	4	4	2	4	4	4.00	4.00	4.00	5.00	4.00	5.00	4	4	4	3	3	3	3	3	4
2	1	3	3	1	4	4	4	4	5	4	4	5	4	4	4	4	4	4	4	4	3	4	5	5	2.00	3.00	4.00	5.00	4.00	5.00	4	4	4	4	4	4	4	4	4
3	1	3	3	1	3	3	3	3	3	3	4	4	4	3	3	3	3	3	3	3	3	3	3	3	4.00	4.00	5.00	4.00	4.00	4.00	3	3	3	4	5	4	4	4	4
2	1	3	3	2	5	5	5	5	5	5	4	5	5	5	5	5	5	5	5	1	5	5	5	5	4.00	5.00	5.00	5.00	4.00	4.00	5	5	5	4	5	4	4	4	4
3	2	2	2	1	4	4	5	3	3	4	4	5	4	5	4	4	4	5	5	4	4	3	4	5	4.00	5.00	4.00	4.00	4.00	4.00	4	5	4	3	4	4	2	3	3
2	2	2	2	4	2	2	2	2	1	1	4	4	3	2	2	1	2	2	1	2	1	2	2	1	4.00	4.00	4.00	4.00	4.00	4.00	1	2	2	3	3	4	4	2	4
2	1	3	3	2	4	4	4	4	4	4	3	1	1	4	4	4	4	4	4	4	4	4	4	4	4.00	4.00	4.00	4.00	4.00	5.00	4	4	4	3	3	3	4	5	5
3	1	3	3	2	5	5	5	5	5	5	4	3	4	5	5	4	4	5	5	5	3	4	4	4	5.00	5.00	4.00	4.00	4.00	4.00	5	4	5	2	4	2	5	3	4
2	1	1	1	1	4	4	4	4	5	5	3	4	3	5	5	5	5	4	5	4	4	5	4	4	4.00	4.00	4.00	4.00	4.00	4.00	5	5	5	3	3	3	3	3	4
2	1	3	3	3	4	5	5	5	5	5	4	5	5	4	5	5	4	5	5	4	4	4	5	4	4.00	4.00	4.00	4.00	4.00	4.00	5	5	4	5	4	4	5	5	5
2	1	4	4	2	3	4	4	4	5	4	3	3	3	5	5	5	4	3	4	4	5	5	3	4	4.00	4.00	4.00	4.00	4.00	4.00	4	4	4	3	3	3	3	3	3
3	2	3	3	3	3	4	4	4	4	3	3	4	3	1	1	1	3	3	3	1	3	3	1	1	5.00	5.00	5.00	5.00	5.00	5.00	3	3	3	3	3	3	3	3	3
2	1	2	2	2	4	3	4	4	2	2	4	4	2	3	4	2	3	4	4	1	3	2	3	4	4.00	5.00	4.00	4.00	3.00	3.00	2	2	4	4	4	4	3	4	4
2	2	4	4	2	5	1	1	1	1	5	4	4	4	5	4	4	4	4	5	5	5	2	5	5	4.00	4.00	4.00	4.00	4.00	4.00	5	3	1	5	5	4	5	5	4
2	2	3	2	2	4	4	4	4	4	3	3	3	3	3	4	3	3	4	1	3	5	4	3	4	4.00	4.00	4.00	5.00	5.00	5.00	3	4	4	3	3	3	3	3	3
3	2	3	2	2	3	3	3	2	1	3	5	5	5	2	3	3	5	5	3	3	3	2	3	4	4.00	4.00	4.00	4.00	4.00	4.00	3	3	4	5	5	5	1	1	1
2	1	2	2	2	4	4	4	4	4	4	4	4	3	4	4	5	4	5	5	4	4	5	5	5	5.00	5.00	5.00	5.00	5.00	5.00	4	4	4	4	5	5	4	5	5
2	2	3	3	4	3	3	3	3	4	2	2	1	2	2	2	4	4	4	4	5	2	1	2	1	5.00	5.00	5.00	5.00	5.00	5.00	2	2	3	2	1	2	1	2	1
3	1	4	4	2	4	4	3	4	3	4	4	4	4	5	5	4	4	5	4	5	4	3	4	4	5.00	5.00	5.00	5.00	4.00	4.00	4	4	4	4	4	4	5	5	4
4	2	3	2	2	3	3	3	3	3	3	5	4	4	3	3	3	3	3	3	4	3	3	3	3	4.00	5.00	4.00	4.00	4.00	4.00	3	3	3	4	4	5	5	4	4
1	1	4	2	3	5	5	5	5	5	5	5	5	5	5	5	5	5	5	5	5	5	5	5	5	4.00	5.00	5.00	5.00	5.00	5.00	5	5	5	4	4	5	5	5	5
2	2	3	2	2	5	4	4	3	4	5	5	5	4	5	5	5	5	5	5	5	5	4	5	4	5.00	5.00	5.00	5.00	5.00	5.00	5	5	5	5	4	4	5	5	5
3	2	3	4	2	4	4	3	3	3	3	5	5	5	2	2	4	3	3	3	3	2	2	2	1	5.00	4.00	4.00	4.00	4.00	5.00	3	3	5	3	4	5	4	5	4
4	1	3	2	2	3	3	3	3	3	3	1	1	3	3	3	2	2	2	1	4	3	2	3	2	5.00	5.00	5.00	5.00	5.00	5.00	3	3	3	1	1	1	3	2	1
2	1	2	2	2	4	4	4	4	4	4	4	2	2	3	3	5	4	4	4	5	3	2	3	3	5.00	5.00	5.00	5.00	5.00	5.00	4	4	4	3	4	3	2	2	1
2	1	3	4	2	3	3	3	3	3	3	4	4	2	3	4	4	4	4	4	4	4	3	3	3	5.00	5.00	5.00	5.00	5.00	5.00	3	4	3	5	5	5	3	3	5
2	2	3	3	1	3	3	3	3	3	3	4	3	4	3	4	4	4	4	4	4	4	3	3	3	4.00	4.00	4.00	4.00	4.00	4.00	3	4	3	3	4	3	2	3	2
3	1	3	4	2	3	3	3	3	3	3	3	3	2	3	4	4	4	4	4	4	4	3	3	3	5.00	5.00	5.00	5.00	5.00	5.00	3	4	3	3	4	2	2	2	3
1	2	4	2	2	3	3	3	3	3	3	4	5	5	2	2	3	3	3	3	3	2	2	2	2	4.00	4.00	4.00	4.00	4.00	4.00	3	3	3	5	5	4	5	5	5
1	1	3	2	3	5	5	5	5	5	5	2	4	1	2	5	4	5	5	4	5	5	3	5	4	4.00	5.00	5.00	5.00	5.00	5.00	5	5	5	2	1	2	5	5	5
3	2	4	2	2	4	3	3	3	3	5	5	4	3	2	3	4	3	4	4	3	5	4	5	5	5.00	5.00	5.00	5.00	5.00	5.00	5	3	4	4	4	5	3	5	5
2	2	3	4	2	4	4	4	5	4	4	3	3	3	4	5	4	4	4	5	5	4	4	4	4	4.00	4.00	5.00	4.00	5.00	4.00	4	4	5	3	3	3	4	4	4
1	1	3	2	2	4	4	4	4	4	4	5	5	5	4	4	4	4	4	4	4	4	4	4	4	4.00	4.00	4.00	4.00	4.00	4.00	4	4	4	5	5	5	5	5	5
2	1	2	2	2	4	5	5	4	5	5	5	5	4	4	5	4	4	5	4	4	4	5	4	5	5.00	5.00	5.00	5.00	5.00	5.00	5	5	4	5	4	5	5	4	5
2	1	4	2	2	5	5	5	5	5	5	2	4	2	5	5	5	5	5	5	5	5	5	5	4	5.00	5.00	5.00	4.00	5.00	5.00	5	5	5	2	1	2	4	3	3
3	1	1	1	3	4	4	4	4	4	4	3	2	2	4	4	4	4	4	4	4	4	4	4	4	5.00	4.00	5.00	4.00	5.00	5.00	4	4	4	3	2	3	3	3	2
2	1	2	2	4	5	5	5	5	5	4	3	5	2	3	3	4	4	4	4	4	4	4	4	4	4.00	4.00	5.00	5.00	4.00	4.00	4	4	5	3	3	3	5	4	5
3	2	1	1	3	4	4	4	4	4	4	4	4	3	4	4	4	4	4	4	5	4	4	4	4	1.00	1.00	1.00	1.00	1.00	1.00	4	4	4	3	3	3	4	4	4
1	2	2	2	2	4	4	4	4	4	4	4	4	3	4	4	4	4	4	4	5	4	4	4	4	4.00	4.00	4.00	4.00	4.00	4.00	4	4	4	3	3	3	4	4	4
2	2	3	3	3	4	4	4	4	4	4	4	4	3	5	5	4	4	4	4	4	4	4	5	5	5.00	5.00	5.00	5.00	5.00	4.00	4	4	4	3	3	3	4	4	4
3	1	2	2	1	4	4	4	4	4	4	2	3	2	4	4	4	4	4	4	4	4	4	4	4	4.00	4.00	4.00	4.00	4.00	4.00	4	4	4	2	2	2	3	3	3
2	1	3	3	2	4	4	3	3	5	5	5	4	3	4	1	4	5	3	4	4	2	4	5	2	4.00	5.00	4.00	4.00	5.00	4.00	5	3	5	5	4	2	5	5	5
3	1	1	1	2	5	3	4	3	4	4	3	4	4	3	4	1	4	3	5	4	4	3	4	5	4.00	4.00	4.00	4.00	4.00	4.00	4	5	4	5	5	2	2	3	2
2	1	1	1	2	4	4	4	4	4	5	5	4	4	4	4	4	4	5	5	4	4	4	4	4	4.00	4.00	4.00	4.00	4.00	4.00	5	5	4	4	4	4	4	4	4
3	1	3	3	3	5	5	4	5	5	5	4	4	4	4	4	5	5	5	5	4	4	4	4	4	2.00	1.00	1.00	1.00	1.00	3.00	5	5	4	4	4	4	4	4	4
1	1	4	4	2	4	4	4	4	4	5	5	4	5	4	4	5	5	5	5	5	5	4	4	4	5.00	2.00	3.00	5.00	4.00	4.00	5	5	4	4	5	4	4	5	5
2	1	1	1	2	4	4	4	4	4	5	5	5	5	4	4	5	5	5	5	4	4	4	4	4	5.00	5.00	5.00	5.00	4.00	4.00	5	5	4	5	4	5	5	5	5
3	2	3	3	1	4	4	4	4	4	4	4	4	4	4	4	4	4	4	4	5	4	4	4	4	5.00	5.00	5.00	5.00	5.00	3.00	4	4	4	4	4	4	4	4	4
1	1	4	2	4	4	4	4	4	4	4	3	4	4	4	4	4	4	4	4	4	4	4	4	4	3.00	3.00	3.00	3.00	3.00	3.00	4	4	4	4	4	3	4	4	4
2	2	3	2	2	4	4	4	4	4	4	4	4	4	4	4	4	4	4	4	4	4	4	4	4	4.00	4.00	3.00	4.00	2.00	1.00	4	4	4	4	4	4	4	4	4
3	1	3	4	2	4	4	4	4	4	4	4	4	4	4	4	4	4	4	4	4	4	4	4	4	4.00	4.00	4.00	4.00	4.00	4.00	4	4	4	4	4	4	5	5	5
2	1	3	3	1	4	4	4	4	4	4	5	4	4	4	4	4	4	4	4	4	4	4	4	4	4.00	4.00	4.00	4.00	4.00	4.00	4	4	4	5	5	5	4	4	4
3	1	3	3	1	5	5	5	5	5	5	4	4	4	5	5	5	5	5	5	5	5	5	5	5	3.00	3.00	3.00	3.00	3.00	3.00	5	5	5	4	4	4	4	4	4
2	1	3	3	2	4	4	4	4	4	4	1	4	4	4	4	4	4	4	4	4	4	3	4	4	5.00	5.00	5.00	5.00	5.00	5.00	4	4	4	5	2	4	4	5	1
3	2	2	2	1	4	4	4	4	4	4	4	1	3	4	4	4	4	4	4	4	4	4	4	4	4.00	5.00	5.00	4.00	5.00	4.00	4	4	4	4	5	3	4	5	4
2	2	2	2	1	4	4	4	4	4	4	4	4	4	4	4	4	4	4	4	4	5	4	4	4	2.00	2.00	1.00	1.00	2.00	2.00	4	4	4	4	4	4	4	4	4
3	1	3	3	2	4	4	4	4	4	4	4	5	4	4	4	4	4	4	4	4	4	4	4	4	4.00	4.00	4.00	4.00	4.00	4.00	4	4	4	4	4	4	4	4	5
2	1	3	3	2	5	5	5	5	5	5	4	5	4	4	4	5	5	5	5	5	4	4	4	4	4.00	5.00	5.00	5.00	4.00	5.00	5	5	5	4	4	4	4	4	4
3	1	1	1	1	4	4	4	4	4	4	4	5	4	4	4	4	4	4	4	5	4	4	4	4	5.00	4.00	5.00	5.00	5.00	5.00	4	4	4	4	4	4	4	4	4
2	1	3	3	3	4	4	4	4	4	4	4	4	4	4	4	4	4	4	4	4	4	4	5	4	4.00	5.00	5.00	5.00	5.00	4.00	4	4	4	4	4	4	4	5	5
3	1	3	4	2	4	4	4	4	4	4	4	4	4	4	4	4	4	4	4	4	4	4	4	4	4.00	3.00	4.00	4.00	4.00	4.00	4	4	4	4	4	4	4	4	4
2	2	3	3	3	4	4	4	4	4	4	4	4	4	4	4	4	4	4	4	5	5	5	5	4	3.00	3.00	3.00	3.00	3.00	3.00	4	4	4	4	4	4	4	4	4
3	1	2	2	2	5	5	5	5	5	5	4	4	4	5	5	5	5	5	5	5	5	5	5	5	3.00	4.00	4.00	2.00	2.00	4.00	5	5	5	4	4	4	4	4	4
2	2	3	4	2	5	5	5	5	5	4	4	4	4	5	5	4	4	4	4	5	5	5	5	5	4.00	4.00	5.00	5.00	3.00	1.00	4	4	5	4	4	4	4	4	4
2	2	3	2	2	5	5	5	5	5	5	5	5	5	5	5	5	5	5	5	5	5	5	5	5	3.00	4.00	1.00	3.00	4.00	4.00	5	5	5	5	5	5	5	5	5
2	2	4	2	2	4	5	4	5	4	5	4	4	3	5	5	5	5	5	5	5	5	5	5	5	5.00	5.00	3.00	3.00	3.00	4.00	5	5	4	4	4	4	3	3	3
2	1	2	2	2	5	5	5	5	5	5	4	4	4	5	5	5	5	5	5	5	5	5	5	5	4.00	5.00	5.00	4.00	4.00	4.00	5	5	5	4	4	4	4	4	4
2	2	3	3	4	4	4	4	4	4	4	4	4	4	4	4	4	4	4	4	4	4	4	4	4	4.00	4.00	4.00	2.00	2.00	3.00	4	4	4	4	4	4	5	5	4
2	1	4	4	2	5	5	5	5	5	5	4	4	4	5	5	5	5	5	5	5	5	5	5	5	4.00	5.00	4.00	4.00	4.00	4.00	5	5	5	4	4	4	4	4	4
1	2	3	2	2	5	5	5	5	5	5	4	5	4	4	4	5	5	5	5	4	4	4	4	4	3.00	3.00	3.00	3.00	3.00	3.00	5	5	5	4	4	4	5	5	5
1	1	3	2	3	4	4	4	4	4	4	4	4	4	4	4	4	4	5	5	5	4	4	4	4	5.00	5.00	5.00	5.00	5.00	5.00	4	5	4	4	4	4	5	5	5
2	2	4	2	2	4	5	5	5	5	5	4	4	4	5	5	5	5	5	5	5	5	5	5	5	5.00	5.00	5.00	5.00	5.00	5.00	5	5	5	5	4	4	4	4	5
3	2	3	2	2	4	4	4	4	4	4	4	4	4	4	4	4	4	4	4	4	4	4	4	4	3.00	3.00	3.00	3.00	3.00	5.00	4	4	4	4	4	4	4	4	4
1	1	3	2	2	4	4	4	4	4	4	4	4	5	4	4	4	4	4	4	4	5	5	4	4	2.00	2.00	1.00	3.00	3.00	3.00	4	4	4	5	4	4	5	5	5
2	1	2	2	2	5	5	5	4	5	5	5	5	5	5	5	4	5	5	5	5	5	5	5	5	4.00	4.00	4.00	4.00	4.00	4.00	5	5	4	5	5	5	5	5	5
2	1	3	4	2	5	5	5	5	5	4	5	4	5	5	5	5	5	5	5	5	5	5	4	5	4.00	4.00	4.00	3.00	4.00	3.00	4	5	5	5	5	5	4	5	5
2	2	3	3	1	5	4	5	5	5	5	5	5	5	5	4	5	5	4	5	5	5	4	5	5	4.00	4.00	4.00	3.00	4.00	3.00	5	5	5	5	5	5	5	5	5
2	1	3	2	2	4	5	5	4	5	5	5	5	5	5	4	5	5	5	5	5	5	5	5	5	4.00	4.00	4.00	3.00	4.00	3.00	5	4	5	5	5	5	5	5	5
1	2	3	2	2	4	5	5	4	5	5	5	5	5	5	5	4	4	5	5	5	5	4	5	4	3.00	3.00	3.00	3.00	3.00	3.00	5	5	5	5	5	5	5	5	5
3	1	3	4	4	5	4	4	4	5	5	4	4	4	4	4	5	5	5	4	4	5	5	5	4	5.00	5.00	4.00	5.00	5.00	5.00	5	4	5	4	4	4	4	4	4
3	2	3	2	2	5	4	5	4	4	4	5	5	5	4	4	5	4	4	5	4	5	4	4	4	3.00	4.00	4.00	5.00	3.00	4.00	4	4	5	5	5	5	5	5	5
2	2	3	4	2	4	4	5	5	5	4	4	5	4	4	4	5	5	4	4	4	5	5	4	4	4.00	4.00	5.00	4.00	4.00	5.00	4	4	5	4	4	4	4	4	4
4	1	3	2	2	4	4	4	4	5	4	4	4	4	4	5	5	5	4	5	4	5	5	5	4	4.00	4.00	4.00	4.00	4.00	4.00	4	4	5	4	4	4	5	5	5
2	1	2	2	2	4	4	4	4	4	4	5	5	5	4	4	4	4	4	4	5	5	5	5	4	4.00	5.00	4.00	5.00	5.00	4.00	4	4	5	5	5	5	5	5	5
2	1	3	4	2	5	5	5	5	4	5	4	4	4	5	4	5	4	4	4	4	5	4	4	5	5.00	5.00	5.00	5.00	5.00	5.00	5	5	5	4	4	4	5	4	5
2	1	2	1	3	5	5	4	4	5	4	4	4	5	4	4	5	5	4	4	4	5	4	5	4	4.00	4.00	4.00	4.00	4.00	4.00	4	4	5	4	4	4	4	4	4
3	1	2	2	2	5	5	4	4	4	5	5	4	5	4	4	5	5	5	5	4	5	4	4	4	4.00	4.00	4.00	4.00	4.00	5.00	5	5	5	5	5	5	5	5	5
2	2	1	1	3	4	4	4	5	5	4	5	5	5	5	5	5	4	4	5	5	5	5	4	5	4.00	4.00	4.00	4.00	4.00	4.00	4	4	4	4	5	5	5	5	5
4	2	1	2	2	5	5	5	5	5	4	4	5	4	5	4	5	5	5	5	4	4	4	4	5	4.00	4.00	4.00	4.00	4.00	4.00	4	5	5	5	5	5	4	5	5
2	2	3	3	3	5	2	2	2	2	4	4	5	5	5	5	5	4	5	5	5	4	4	4	4	4.00	4.00	4.00	4.00	4.00	4.00	4	4	5	5	5	5	5	5	5
3	1	2	2	1	5	4	5	4	5	5	5	4	4	5	5	5	4	5	5	5	5	5	5	5	4.00	4.00	4.00	4.00	4.00	4.00	5	5	5	5	4	5	5	5	4
2	1	3	3	2	4	5	5	4	5	5	4	5	5	5	5	5	4	4	4	5	5	5	4	5	5.00	3.00	4.00	5.00	3.00	5.00	5	5	5	5	4	4	5	4	4
3	1	1	1	2	5	4	4	4	4	4	4	5	4	5	5	5	5	4	4	5	5	5	5	5	4.00	3.00	5.00	4.00	5.00	4.00	4	5	5	4	4	4	4	4	4
2	1	1	1	2	5	5	5	4	4	5	4	5	5	4	5	5	4	5	4	4	5	5	5	5	4.00	5.00	5.00	5.00	5.00	4.00	5	4	5	4	4	4	4	4	4
3	1	3	3	3	5	5	4	4	4	5	5	5	5	4	5	5	4	5	5	4	5	4	4	4	5.00	5.00	5.00	5.00	5.00	4.00	5	5	5	5	4	4	4	5	4
1	1	4	4	2	5	5	5	5	5	5	4	4	5	5	5	5	5	5	5	4	5	5	5	5	5.00	5.00	5.00	5.00	5.00	4.00	5	5	5	5	4	4	4	5	4
2	1	1	1	2	5	5	5	5	5	5	4	5	4	5	5	5	5	4	5	4	5	5	5	4	5.00	5.00	5.00	5.00	5.00	4.00	5	5	5	4	5	5	5	4	4
2	2	3	3	1	4	4	5	5	4	4	4	5	4	5	5	5	5	4	4	5	5	5	5	5	4.00	4.00	4.00	4.00	4.00	4.00	4	4	5	5	4	4	4	4	4
3	1	1	2	4	5	5	5	4	5	5	4	5	4	5	5	5	5	4	5	4	5	5	5	4	4.00	4.00	4.00	4.00	4.00	4.00	5	5	5	4	4	4	5	4	5
2	2	1	2	2	4	4	4	5	5	4	5	5	5	4	5	5	5	5	5	5	5	5	5	5	4.00	4.00	4.00	4.00	4.00	4.00	4	5	5	4	5	5	5	5	4
2	1	1	4	2	4	4	4	4	5	5	4	5	4	5	5	5	5	5	5	5	5	5	5	5	4.00	4.00	4.00	4.00	4.00	4.00	5	5	5	4	5	5	4	4	4
2	2	3	1	1	4	5	5	5	4	4	5	2	2	5	5	5	5	5	5	5	5	5	5	5	4.00	4.00	4.00	4.00	4.00	4.00	4	4	5	5	5	5	2	1	2
1	2	2	3	1	5	5	5	5	5	4	5	4	4	5	5	4	4	4	4	5	5	5	5	5	5.00	5.00	5.00	5.00	5.00	5.00	4	4	5	3	5	5	5	4	4
2	2	3	3	1	5	5	5	5	5	5	4	3	4	5	5	5	5	5	5	5	5	5	5	5	4.00	4.00	4.00	4.00	4.00	4.00	5	5	5	4	4	4	4	4	5
2	2	3	2	1	4	4	4	4	4	4	5	5	4	5	5	4	4	4	4	4	5	5	5	5	4.00	4.00	4.00	4.00	4.00	4.00	4	4	4	5	5	5	5	5	4
1	2	3	2	1	5	5	5	5	5	5	5	5	5	5	5	5	5	5	5	5	5	5	5	5	4.00	4.00	4.00	4.00	4.00	4.00	5	5	5	5	4	5	5	5	4
1	2	3	3	3	5	5	5	5	5	5	3	2	3	5	5	5	5	5	5	5	5	5	5	5	4.00	4.00	4.00	4.00	4.00	4.00	5	5	5	4	3	3	5	4	4
2	2	3	3	3	5	5	5	5	5	5	4	3	1	5	5	5	5	5	5	5	5	5	5	5	5.00	5.00	5.00	5.00	5.00	5.00	5	5	5	3	3	2	2	1	1
1	2	4	1	1	4	4	4	4	4	4	5	3	3	5	5	4	4	4	4	4	5	5	5	5	4.00	4.00	4.00	4.00	4.00	4.00	4	4	4	5	4	5	2	1	1
2	2	3	3	1	4	4	4	4	4	4	4	4	5	5	5	4	4	4	4	4	4	4	5	5	4.00	4.00	4.00	4.00	4.00	4.00	4	4	4	4	4	4	3	5	5
2	2	3	3	4	4	4	4	4	4	4	4	4	3	5	5	4	4	4	4	5	5	5	5	5	4.00	4.00	4.00	4.00	4.00	4.00	4	4	4	4	4	4	3	2	3
2	2	3	3	1	4	4	4	4	4	4	4	4	3	4	4	4	4	4	4	4	5	4	5	4	4.00	4.00	4.00	4.00	4.00	4.00	4	4	4	4	4	4	2	3	3
2	2	3	3	1	5	5	5	5	5	5	3	2	5	5	5	5	5	5	5	5	5	5	5	5	5.00	5.00	5.00	5.00	5.00	5.00	5	5	5	3	3	3	5	5	4
2	2	3	2	1	4	4	4	4	4	4	5	5	2	5	5	4	5	4	4	5	5	5	5	5	4.00	4.00	4.00	4.00	4.00	5.00	4	4	4	5	5	5	5	5	5
2	2	3	3	1	5	5	5	5	5	5	3	5	4	5	5	5	5	5	5	5	5	5	5	5	5.00	5.00	5.00	5.00	5.00	5.00	5	5	5	2	3	2	5	5	5
1	2	3	2	3	4	3	3	3	3	2	5	4	3	4	5	2	4	2	2	5	4	4	5	4	5.00	5.00	5.00	5.00	5.00	4.00	2	2	4	4	4	4	4	4	4
1	2	4	2	1	4	4	4	4	4	4	4	4	5	5	5	4	4	4	4	5	5	5	5	5	5.00	5.00	5.00	5.00	5.00	5.00	4	4	4	4	4	4	5	5	5
2	2	4	2	1	4	4	4	4	4	5	4	4	5	5	4	5	4	4	5	5	4	4	5	4	4.00	4.00	4.00	4.00	4.00	4.00	5	5	4	4	5	5	4	5	5
2	2	3	2	1	5	5	5	5	5	5	5	5	2	5	5	5	5	5	5	5	5	5	5	5	5.00	5.00	5.00	5.00	5.00	5.00	5	5	5	5	5	5	3	3	3
1	2	4	1	1	5	5	5	5	5	5	4	4	3	5	5	5	5	5	5	5	5	5	5	5	5.00	5.00	5.00	5.00	5.00	5.00	5	5	5	4	4	4	3	2	4
2	2	3	2	1	5	5	5	5	5	4	4	4	3	5	5	4	4	4	4	5	5	5	5	5	4.00	5.00	5.00	4.00	5.00	4.00	4	4	5	4	4	4	4	5	5
1	2	4	2	3	5	5	5	5	5	4	5	4	3	5	5	4	4	4	4	5	5	5	5	5	5.00	5.00	5.00	5.00	5.00	5.00	4	4	5	4	4	4	4	4	4
1	2	3	2	3	5	5	5	5	5	5	5	4	3	5	5	5	5	5	5	5	5	5	5	5	4.00	4.00	4.00	4.00	4.00	4.00	5	5	5	5	5	5	4	4	4
1	2	3	1	3	5	5	5	5	5	5	4	4	3	5	5	5	5	5	5	5	5	5	5	5	4.00	4.00	4.00	4.00	4.00	4.00	5	5	5	4	4	4	4	4	4
1	2	4	2	3	4	4	4	4	4	4	4	4	2	5	5	4	4	4	4	5	5	5	5	5	5.00	5.00	5.00	5.00	5.00	4.00	4	4	4	4	4	4	3	3	3
1	2	3	2	1	5	5	5	5	5	5	4	2	5	5	5	5	5	5	5	5	5	5	5	5	5.00	5.00	5.00	4.00	5.00	5.00	5	5	5	4	5	1	5	5	5
2	2	3	4	1	4	4	4	4	4	4	4	4	5	5	5	4	4	4	4	5	5	5	5	5	4.00	4.00	5.00	5.00	3.00	5.00	4	4	4	4	5	4	3	2	3
1	2	3	2	1	4	4	4	4	4	4	4	4	4	5	5	4	4	4	4	5	4	5	5	5	4.00	2.00	4.00	4.00	4.00	4.00	4	4	4	4	4	4	4	4	5
2	2	3	2	1	5	5	5	5	5	5	4	4	4	5	5	5	5	5	5	5	5	5	5	5	1.00	1.00	1.00	1.00	1.00	1.00	5	5	5	4	4	5	4	4	4
1	2	4	2	4	5	5	5	5	5	5	5	5	4	5	5	5	5	5	5	5	5	5	5	5	3.00	3.00	3.00	3.00	4.00	3.00	5	5	5	4	4	4	5	5	4
1	2	4	2	1	5	5	5	5	5	4	4	4	5	5	5	4	4	4	4	5	5	5	5	5	4.00	4.00	4.00	5.00	5.00	5.00	4	4	5	4	4	4	5	5	5
1	2	3	2	1	5	5	5	5	5	4	5	4	4	5	5	4	4	4	4	5	5	5	5	5	4.00	5.00	4.00	5.00	4.00	5.00	4	4	5	4	5	5	4	4	4
1	2	3	1	1	4	4	4	4	4	4	4	4	4	5	5	3	4	4	4	5	5	5	5	5	4.00	5.00	4.00	5.00	4.00	4.00	4	4	4	4	4	4	4	4	4
1	2	4	3	1	5	5	5	5	5	4	4	4	4	5	5	4	4	4	4	5	5	5	5	5	3.00	4.00	4.00	3.00	4.00	4.00	4	4	5	4	4	4	4	4	5
1	2	3	3	1	5	5	5	5	5	4	4	4	4	5	5	4	4	4	4	5	5	5	5	5	3.00	3.00	4.00	4.00	3.00	4.00	4	4	5	4	4	4	5	5	5
1	2	3	3	1	5	5	5	5	5	4	4	4	5	4	4	4	4	4	4	5	4	4	4	4	3.00	3.00	3.00	3.00	3.00	1.00	4	4	5	4	4	4	4	4	4
2	2	3	2	1	5	5	5	5	5	5	5	5	4	5	5	5	5	5	5	5	5	5	5	5	2.00	4.00	2.00	3.00	4.00	3.00	5	5	5	5	5	5	4	4	4
1	2	3	3	1	5	5	5	5	5	5	4	4	5	5	5	5	5	5	5	5	5	5	5	5	3.00	3.00	3.00	4.00	4.00	4.00	5	5	5	3	3	3	5	1	4
1	2	4	3	3	4	5	5	5	5	5	4	4	4	5	5	5	5	5	5	5	5	5	5	5	5.00	4.00	4.00	5.00	5.00	5.00	5	5	4	4	4	4	5	4	4
1	2	3	3	1	5	5	5	5	5	4	4	5	4	5	5	4	4	4	4	5	5	5	5	5	3.00	3.00	3.00	3.00	2.00	2.00	4	4	5	5	5	4	4	4	4
1	2	3	3	1	5	5	5	5	5	5	4	4	4	5	5	5	5	5	5	5	5	5	5	5	3.00	3.00	3.00	3.00	3.00	3.00	5	5	5	4	4	4	4	5	4
2	2	3	2	4	5	5	5	5	5	5	5	4	4	4	4	5	5	5	5	5	4	4	4	4	4.00	4.00	4.00	4.00	4.00	4.00	5	5	5	5	5	5	4	4	5
1	2	4	2	1	4	4	4	4	4	5	5	4	4	5	5	5	5	5	5	5	5	5	5	5	5.00	5.00	4.00	3.00	4.00	4.00	5	5	4	5	5	5	4	4	4
1	2	3	2	1	5	5	5	5	5	4	4	4	4	4	4	4	4	4	4	5	4	4	4	4	3.00	3.00	3.00	3.00	3.00	3.00	4	4	5	4	4	5	5	5	5
1	2	3	2	1	4	4	4	4	4	4	4	4	4	5	5	4	4	4	4	5	5	5	5	5	5.00	5.00	5.00	5.00	5.00	5.00	4	4	4	4	4	4	4	4	4
1	2	3	2	1	5	5	5	5	5	5	5	5	4	5	5	5	5	5	5	5	5	5	5	5	4.00	5.00	5.00	4.00	5.00	5.00	5	5	5	5	5	5	4	4	4
2	2	3	2	1	5	5	5	5	5	4	5	5	4	5	5	4	4	4	4	5	5	5	5	5	2.00	1.00	2.00	2.00	3.00	2.00	4	4	5	5	5	5	4	4	4
2	2	3	2	1	5	5	5	5	5	4	5	5	4	5	5	4	4	4	4	5	5	5	5	5	4.00	4.00	4.00	1.00	4.00	4.00	4	4	5	4	5	5	4	4	4
2	2	3	2	1	5	5	5	5	5	4	5	5	5	5	5	4	4	4	4	5	5	5	5	5	4.00	4.00	5.00	5.00	5.00	5.00	4	4	5	5	5	5	5	5	5
2	2	3	2	1	2	3	4	4	3	2	5	5	4	4	4	4	4	4	3	4	2	3	1	2	4.00	4.00	5.00	5.00	5.00	4.00	2	3	2	5	5	5	3	3	4
2	2	3	2	1	2	1	1	2	2	2	5	5	4	2	3	2	2	1	1	1	2	2	4	4	5.00	4.00	4.00	5.00	5.00	5.00	2	1	2	5	5	5	4	4	4
1	2	4	1	1	4	3	4	3	4	4	4	4	4	4	4	4	3	4	3	5	4	4	4	4	3.00	4.00	5.00	5.00	5.00	5.00	4	3	3	4	4	4	5	4	4
2	2	3	2	1	4	2	3	2	4	2	5	5	4	4	4	4	4	1	1	2	4	4	4	4	1.00	1.00	1.00	1.00	4.00	4.00	2	2	2	5	5	5	4	4	4
2	2	3	2	1	2	3	3	4	4	2	4	4	4	4	3	4	4	2	2	2	2	3	4	3	3.00	4.00	3.00	4.00	4.00	3.00	2	3	2	4	4	4	5	5	5
1	2	4	2	1	4	3	2	4	3	4	5	4	4	2	3	4	3	4	3	3	3	2	2	3	5.00	5.00	5.00	3.00	5.00	5.00	4	4	4	5	5	5	5	5	5
2	2	3	2	1	3	4	3	3	4	4	5	5	5	5	5	4	3	4	3	5	5	5	5	5	3.00	4.00	3.00	4.00	3.00	3.00	4	3	4	5	5	5	4	5	4
1	2	4	2	1	2	3	2	4	2	3	4	4	4	1	1	2	3	4	4	3	1	1	1	1	3.00	4.00	2.00	5.00	3.00	2.00	3	2	4	5	4	5	4	4	4
4	2	3	2	1	4	2	2	3	2	3	4	5	5	1	2	2	3	2	2	2	1	2	1	2	5.00	5.00	4.00	4.00	4.00	4.00	3	3	4	4	4	4	5	5	5
2	2	3	2	1	5	5	5	5	5	5	5	5	5	5	5	5	5	5	5	5	4	4	5	5	2.00	1.00	2.00	4.00	4.00	5.00	5	5	5	5	5	5	5	5	5
2	2	3	2	1	5	5	5	5	5	5	5	5	5	4	4	4	5	5	5	4	4	5	5	4	4.00	4.00	5.00	4.00	5.00	4.00	5	5	5	5	5	5	5	5	5
1	2	3	2	4	4	5	5	5	5	4	5	5	5	5	5	5	5	5	5	5	4	5	5	5	3.00	3.00	3.00	3.00	3.00	3.00	5	5	5	4	5	5	5	5	5
2	2	4	2	1	5	5	5	5	5	5	5	5	5	5	5	5	5	5	5	4	4	4	5	5	5.00	5.00	5.00	5.00	5.00	5.00	5	5	5	5	5	5	5	5	5
2	2	3	2	1	5	5	4	5	5	5	5	5	5	5	5	5	5	5	5	4	4	4	5	5	5.00	4.00	5.00	5.00	3.00	2.00	5	5	5	5	5	4	5	5	5
1	2	3	2	1	5	4	4	4	5	4	4	5	4	4	4	4	4	4	4	1	3	4	5	4	2.00	1.00	2.00	3.00	3.00	2.00	4	4	4	5	4	4	4	4	4
3	2	3	1	1	4	4	4	4	5	4	4	5	5	5	5	5	5	5	5	4	4	4	4	5	3.00	2.00	3.00	4.00	3.00	2.00	5	5	5	4	4	4	5	5	5
1	2	3	2	1	4	4	4	4	5	4	4	5	4	4	4	4	4	4	4	4	4	5	5	4	3.00	3.00	3.00	5.00	3.00	3.00	4	4	4	4	4	4	4	4	4
1	2	4	2	1	4	5	4	4	5	4	4	5	4	5	5	5	5	5	5	5	3	4	5	5	3.00	3.00	3.00	3.00	3.00	3.00	4	4	4	4	5	4	5	5	5
1	2	3	1	1	4	5	4	5	5	4	5	5	5	5	5	5	5	5	5	3	3	4	4	5	3.00	3.00	3.00	3.00	3.00	3.00	5	5	5	4	5	4	5	5	5
2	2	3	2	1	5	4	4	4	5	5	4	5	4	5	4	5	4	5	4	2	1	5	4	4	3.00	3.00	3.00	3.00	3.00	3.00	4	4	4	5	4	4	4	5	4
2	2	3	2	1	4	4	4	4	5	5	4	5	4	4	4	4	4	4	4	4	4	4	5	4	2.00	2.00	2.00	3.00	2.00	2.00	5	5	4	4	4	4	4	4	4
2	2	3	4	1	5	4	5	4	5	5	4	5	5	5	5	5	5	5	5	4	4	4	4	5	5.00	4.00	2.00	5.00	5.00	5.00	5	5	5	5	4	5	5	5	5
1	2	3	2	1	5	5	4	5	5	4	5	5	4	5	4	5	5	5	5	3	3	5	5	5	5.00	5.00	2.00	2.00	5.00	4.00	5	5	4	5	5	4	5	5	5
2	2	3	2	4	4	4	4	4	4	5	4	4	5	5	5	4	5	5	5	5	5	5	5	5	4.00	4.00	4.00	4.00	4.00	4.00	5	4	5	4	4	4	5	5	5
2	2	3	4	1	5	5	5	5	2	3	5	2	2	1	1	1	2	1	2	5	4	3	4	1	4.00	4.00	4.00	4.00	4.00	4.00	1	2	2	5	5	5	2	1	2
1	2	3	3	1	3	5	5	5	4	4	5	4	4	5	4	5	5	4	4	2	2	4	3	4	4.00	5.00	4.00	4.00	4.00	5.00	4	4	4	3	5	5	5	4	4
2	2	3	3	1	4	4	4	4	3	3	4	3	4	4	5	5	4	4	5	4	4	3	3	4	5.00	4.00	5.00	5.00	4.00	5.00	3	4	4	4	4	4	4	4	5
2	2	3	2	1	5	5	5	5	5	5	5	5	4	5	5	5	5	5	4	4	5	5	5	4	4.00	4.00	4.00	4.00	4.00	4.00	4	5	4	5	5	5	5	5	4
4	2	3	4	1	5	4	5	5	5	4	5	5	5	5	5	5	5	5	4	5	5	3	4	5	4.00	4.00	3.00	4.00	4.00	4.00	4	4	5	5	4	5	5	5	4
1	2	3	3	3	4	3	3	3	2	4	3	2	3	4	4	4	5	4	4	5	4	3	3	3	4.00	4.00	4.00	4.00	4.00	4.00	5	5	3	4	3	3	5	4	4
2	2	3	3	3	3	3	2	4	3	3	4	3	1	3	3	3	2	1	1	4	4	3	3	3	4.00	4.00	4.00	4.00	4.00	4.00	3	3	1	3	3	2	2	1	1
1	2	4	4	1	5	4	5	5	3	4	5	3	3	2	1	2	2	1	1	3	3	4	4	1	5.00	5.00	5.00	4.00	4.00	5.00	3	2	3	5	4	5	2	1	1
2	2	3	3	1	4	4	4	4	4	3	4	4	5	5	5	3	3	5	5	2	4	3	3	5	4.00	4.00	4.00	4.00	4.00	4.00	5	2	5	4	4	4	3	5	5
2	2	3	3	1	4	4	4	4	4	3	4	4	3	4	3	2	3	2	3	3	1	3	3	4	5.00	2.00	4.00	3.00	4.00	5.00	5	4	3	4	4	4	3	2	3
2	2	3	3	1	4	4	4	4	4	3	4	4	3	3	3	2	2	3	3	4	4	3	3	4	4.00	5.00	3.00	4.00	2.00	2.00	3	2	3	4	4	4	2	3	3
2	2	3	3	1	3	3	3	3	2	3	3	2	5	5	4	5	5	5	4	3	4	3	3	4	4.00	4.00	4.00	4.00	4.00	4.00	4	5	5	3	3	3	5	5	4
2	2	3	2	1	5	5	5	5	5	5	5	5	2	5	5	5	5	5	5	4	4	5	5	4	4.00	4.00	4.00	4.00	4.00	4.00	2	1	2	5	5	5	5	5	5
2	2	3	3	1	2	3	2	3	5	3	3	5	4	5	4	3	5	5	5	2	3	3	3	5	4.00	4.00	4.00	4.00	4.00	4.00	4	3	4	2	3	2	5	5	5
1	2	3	4	3	4	4	4	5	4	4	5	4	3	3	3	4	4	4	4	4	4	5	4	3	4.00	4.00	4.00	4.00	4.00	4.00	3	3	3	4	4	4	4	4	4
1	2	4	1	1	4	4	4	4	4	4	4	4	5	5	5	5	5	5	5	3	3	4	4	5	4.00	4.00	4.00	4.00	4.00	4.00	5	5	5	4	4	4	5	5	5
2	2	2	2	1	4	5	5	4	4	5	4	4	5	5	3	5	4	5	5	5	5	4	5	4	4.00	4.00	4.00	5.00	4.00	5.00	5	4	5	4	5	5	4	5	5
2	2	3	2	1	5	5	5	5	5	5	5	5	2	3	4	4	3	3	3	5	5	5	5	4	4.00	4.00	4.00	5.00	4.00	4.00	2	2	2	5	5	5	3	3	3
1	2	2	1	4	4	4	4	4	4	4	4	4	3	5	5	3	3	2	4	3	5	4	4	4	4.00	4.00	4.00	4.00	4.00	4.00	3	2	3	4	4	4	3	2	4
2	2	3	2	1	4	4	4	4	4	5	4	4	3	4	5	5	4	5	5	3	3	5	5	5	4.00	4.00	4.00	4.00	4.00	4.00	3	2	3	4	4	4	4	5	5
1	2	2	4	3	4	4	4	5	4	4	5	4	3	5	3	4	4	4	4	4	4	4	4	3	5.00	5.00	5.00	5.00	5.00	5.00	4	3	3	4	4	4	4	4	4
1	2	3	2	3	5	5	5	5	4	4	5	4	3	5	3	4	4	4	4	4	3	4	4	3	4.00	4.00	4.00	4.00	4.00	4.00	4	3	3	5	5	5	4	4	4
3	2	3	2	3	4	4	4	4	4	4	4	4	3	5	3	4	4	4	4	4	3	4	4	3	4.00	4.00	4.00	4.00	4.00	4.00	4	3	3	4	4	4	4	4	4
1	2	3	2	3	4	4	4	4	4	4	4	4	2	3	3	3	3	3	3	4	3	4	4	3	4.00	4.00	4.00	4.00	4.00	4.00	2	2	2	4	4	4	3	3	3
1	2	3	2	1	4	5	1	4	2	4	4	2	5	5	5	5	5	5	5	3	3	3	5	5	4.00	4.00	4.00	4.00	4.00	4.00	5	3	5	4	5	1	5	5	5
2	2	3	4	1	4	5	4	4	4	3	4	4	5	5	3	2	3	2	3	5	5	3	4	5	4.00	4.00	4.00	5.00	4.00	4.00	5	4	5	4	5	4	3	2	3
1	2	3	2	1	4	4	4	4	4	4	4	4	4	5	5	4	4	4	5	3	4	4	4	5	4.00	4.00	4.00	5.00	4.00	4.00	4	4	4	4	4	4	4	4	5
2	2	3	2	1	4	4	5	4	4	5	4	4	4	4	4	4	4	4	4	4	5	5	5	4	5.00	4.00	4.00	5.00	4.00	4.00	4	4	4	4	4	5	4	4	4
1	2	2	4	1	4	4	4	5	5	4	5	5	4	4	5	4	5	5	4	4	4	4	4	5	4.00	4.00	4.00	4.00	4.00	4.00	4	5	4	4	4	4	5	5	4
1	2	4	1	1	4	4	4	4	4	4	4	4	5	5	5	5	5	5	5	5	4	4	4	5	5.00	4.00	4.00	4.00	4.00	4.00	5	5	5	4	4	4	5	5	5
1	2	2	2	4	4	5	5	5	4	4	5	4	4	4	4	4	4	4	4	5	5	4	4	4	5.00	5.00	5.00	5.00	5.00	5.00	4	4	4	4	5	5	4	4	4
1	2	4	4	1	4	4	4	4	4	4	4	4	4	4	4	4	4	4	4	4	4	4	4	4	5.00	5.00	5.00	5.00	5.00	5.00	4	4	4	4	4	4	4	4	4
1	2	3	2	1	4	4	4	4	4	4	4	4	4	5	4	4	4	4	5	4	5	4	4	5	5.00	5.00	5.00	5.00	5.00	5.00	4	4	4	4	4	4	4	4	5
1	2	3	2	1	4	4	4	4	4	4	4	4	4	5	5	5	5	5	5	4	4	4	4	5	5.00	5.00	5.00	5.00	5.00	5.00	4	4	4	4	4	4	5	5	5
1	2	3	2	1	4	4	4	4	4	4	4	4	5	5	4	4	4	4	4	4	4	4	4	5	5.00	5.00	5.00	5.00	5.00	5.00	4	4	5	4	4	4	4	4	4
2	2	3	2	1	5	5	5	5	5	5	5	5	4	4	4	4	4	4	4	4	4	5	5	4	4.00	4.00	4.00	4.00	4.00	4.00	4	4	4	5	5	5	4	4	4
1	2	3	2	1	3	3	3	4	4	4	4	4	5	4	5	4	5	1	4	4	4	4	4	4	5.00	5.00	5.00	5.00	5.00	5.00	2	4	5	3	3	3	5	1	4
1	2	3	1	3	4	4	4	4	4	4	4	4	4	4	5	4	5	4	4	3	5	4	4	3	4.00	4.00	4.00	4.00	5.00	5.00	4	3	4	4	4	4	5	4	4
1	2	3	1	1	5	5	4	4	5	4	4	5	4	5	4	4	4	4	4	5	4	4	4	4	4.00	4.00	4.00	4.00	5.00	5.00	4	4	4	5	5	4	4	4	4
1	2	3	2	1	4	4	4	4	4	4	4	4	4	5	5	4	4	5	4	5	4	4	4	5	5.00	5.00	5.00	5.00	5.00	5.00	4	4	4	4	4	4	4	5	4
2	2	3	2	1	5	5	5	5	4	5	5	4	4	4	4	4	4	4	5	5	4	5	5	5	4.00	4.00	4.00	4.00	4.00	4.00	5	4	4	5	5	5	4	4	5
1	2	4	3	1	5	5	5	5	4	4	5	4	4	4	4	4	4	4	4	5	4	4	4	4	4.00	4.00	4.00	4.00	4.00	4.00	4	4	4	5	5	5	4	4	4
1	2	3	2	1	4	4	5	4	4	4	4	4	4	4	4	4	5	5	5	5	4	4	4	4	5.00	5.00	5.00	5.00	4.00	5.00	4	4	4	4	4	5	5	5	5
4	2	4	2	1	4	4	4	4	4	4	4	4	4	4	4	4	4	4	4	4	4	4	4	5	4.00	5.00	5.00	5.00	5.00	4.00	4	4	4	4	4	4	4	4	4
1	2	3	2	1	5	5	5	5	5	4	5	5	4	4	4	4	4	4	4	4	4	4	4	4	5.00	4.00	5.00	4.00	5.00	2.00	4	4	4	5	5	5	4	4	4
2	2	3	2	1	5	5	5	5	5	5	5	5	4	4	4	4	4	4	4	4	4	5	5	4	4.00	5.00	5.00	4.00	5.00	2.00	4	4	4	5	5	5	4	4	4
2	2	3	2	1	4	5	5	5	5	5	5	5	4	4	4	4	4	4	4	4	4	5	5	4	1.00	1.00	1.00	1.00	1.00	3.00	4	4	4	4	5	5	4	4	4
2	2	3	2	1	5	5	5	5	5	5	5	5	5	5	5	5	5	5	5	4	4	5	5	5	4.00	3.00	4.00	4.00	4.00	3.00	5	5	5	5	5	5	5	5	5
2	2	3	1	1	5	5	5	5	5	5	5	5	4	4	4	3	3	3	4	5	5	5	4	5	4.00	4.00	4.00	4.00	4.00	3.00	4	3	4	5	5	5	3	3	4
2	2	3	2	4	5	5	5	5	5	5	5	5	4	4	4	4	4	4	4	4	4	5	5	4	4.00	4.00	4.00	4.00	4.00	3.00	4	4	4	5	5	5	4	4	4
1	2	4	2	1	4	4	4	4	4	4	4	4	4	4	5	5	5	4	4	4	4	4	4	4	4.00	5.00	4.00	4.00	4.00	2.00	5	4	4	4	4	4	5	4	4
2	2	3	2	1	5	5	5	5	5	5	5	5	4	4	4	4	4	4	4	4	4	5	5	4	4.00	4.00	4.00	4.00	4.00	3.00	4	4	4	5	5	5	4	4	4
2	2	3	2	1	4	4	4	4	4	5	4	4	4	5	5	5	5	5	5	4	4	5	5	5	4.00	4.00	4.00	4.00	4.00	3.00	4	4	4	4	4	4	5	5	5
3	2	3	4	1	5	5	5	5	4	4	5	4	4	5	5	5	5	5	5	5	5	4	4	5	4.00	5.00	4.00	3.00	2.00	5.00	4	4	4	5	5	5	5	5	5
2	2	3	2	1	5	5	5	5	5	5	5	5	5	5	5	4	4	5	4	4	4	5	5	5	5.00	4.00	4.00	5.00	2.00	4.00	4	4	5	5	5	5	4	5	4
4	2	3	2	1	5	4	5	4	4	4	4	4	4	4	4	4	4	4	4	4	4	4	4	5	4.00	4.00	4.00	4.00	4.00	5.00	4	4	4	5	4	5	4	4	4
1	2	3	1	1	4	4	4	4	5	4	4	5	5	5	5	5	5	5	5	4	4	4	4	5	5.00	5.00	5.00	3.00	3.00	5.00	5	5	5	4	4	4	5	5	5
2	2	4	2	1	5	5	5	5	5	5	5	5	5	5	5	5	5	5	5	4	4	4	5	5	2.00	2.00	2.00	3.00	3.00	4.00	5	5	5	5	5	5	5	5	5
4	2	3	2	1	5	5	5	5	5	5	5	5	5	4	4	4	5	5	5	5	5	5	5	4	3.00	3.00	3.00	2.00	3.00	4.00	5	5	5	5	5	5	5	5	5
1	2	3	2	1	4	5	5	5	5	4	5	5	5	5	5	5	5	5	5	4	5	5	5	5	4.00	4.00	4.00	4.00	4.00	4.00	5	5	5	4	5	5	5	5	5
2	2	4	2	1	5	5	5	5	5	5	5	5	5	5	5	5	5	5	5	5	5	4	5	5	4.00	4.00	4.00	4.00	4.00	4.00	5	5	5	5	5	5	5	5	5
4	2	3	2	4	5	5	4	5	5	5	5	5	5	5	5	5	5	5	5	5	4	4	5	5	3.00	3.00	3.00	3.00	3.00	4.00	5	5	5	5	5	4	5	5	5
1	2	3	2	1	5	4	4	4	5	4	4	5	4	4	4	4	4	4	4	5	5	4	5	4	5.00	5.00	5.00	5.00	5.00	4.00	4	4	4	5	4	4	4	4	4
4	2	3	1	1	4	4	4	4	5	4	4	5	5	5	5	5	5	5	5	4	4	4	4	5	5.00	5.00	5.00	4.00	4.00	3.00	5	5	5	4	4	4	5	5	5
1	2	3	2	1	4	4	4	4	5	4	4	5	4	4	4	4	4	4	4	5	5	5	5	4	2.00	1.00	2.00	2.00	2.00	4.00	4	4	4	4	4	4	4	4	4
1	2	4	2	1	4	5	4	4	5	4	4	5	4	5	5	5	5	5	5	5	5	4	5	5	3.00	3.00	3.00	4.00	4.00	4.00	4	4	4	4	5	4	5	5	5
4	2	3	4	1	4	5	4	5	5	4	5	5	5	5	5	5	5	5	5	5	4	4	4	5	5.00	5.00	5.00	5.00	5.00	4.00	5	5	5	4	5	4	5	5	5
2	2	3	2	1	5	4	4	4	5	5	4	5	4	5	4	5	4	5	4	5	5	5	4	4	5.00	5.00	5.00	4.00	4.00	4.00	4	4	4	5	4	4	4	5	4
2	2	3	2	1	4	4	4	4	5	5	4	5	4	4	4	4	4	4	4	4	4	4	5	4	4.00	4.00	4.00	4.00	5.00	4.00	5	5	4	4	4	4	4	4	4
2	2	3	1	1	5	4	5	4	5	5	4	5	5	5	5	5	5	5	5	4	4	4	4	5	4.00	4.00	5.00	3.00	4.00	4.00	5	5	5	5	4	5	5	5	5
1	2	3	1	1	5	5	4	5	5	4	5	5	4	5	4	5	5	5	5	5	4	5	5	5	4.00	4.00	4.00	3.00	4.00	4.00	5	5	4	5	5	4	5	5	5
2	2	3	2	1	4	4	4	4	4	5	4	4	5	5	5	4	5	5	5	5	5	5	5	5	4.00	3.00	1.00	4.00	3.00	4.00	5	4	5	4	4	4	5	5	5
2	2	3	1	1	5	5	5	5	2	3	5	2	2	1	1	1	2	1	2	5	5	3	4	1	5.00	5.00	3.00	5.00	1.00	4.00	1	2	2	5	5	5	2	1	2
1	2	3	3	1	3	5	5	5	4	4	5	4	4	5	4	5	5	4	4	4	5	4	3	4	4.00	4.00	5.00	4.00	4.00	4.00	4	4	4	3	5	5	5	4	4
2	2	3	3	1	4	4	4	4	3	3	4	3	4	4	5	5	4	4	5	5	5	3	3	4	3.00	4.00	5.00	3.00	3.00	5.00	3	4	4	4	4	4	4	4	5
2	2	3	2	1	5	5	5	5	5	5	5	5	4	5	5	5	5	5	4	4	5	5	5	4	4.00	4.00	4.00	4.00	4.00	4.00	4	5	4	5	5	5	5	5	4
4	2	3	1	1	5	4	5	5	5	4	5	5	5	5	5	5	5	5	4	4	5	3	4	5	4.00	5.00	5.00	3.00	3.00	4.00	4	4	5	5	4	5	5	5	4
1	2	3	3	3	4	3	3	3	2	4	3	2	3	4	4	4	5	4	4	4	5	3	3	3	4.00	5.00	4.00	4.00	4.00	4.00	5	5	3	4	3	3	5	4	4
2	2	3	3	3	3	3	2	4	3	3	4	3	1	3	3	3	2	1	1	4	5	3	3	3	3.00	3.00	3.00	3.00	3.00	4.00	3	3	1	3	3	2	2	1	1
1	2	3	1	1	5	4	5	5	3	4	5	3	3	2	1	2	2	1	1	4	5	4	4	1	5.00	5.00	5.00	5.00	5.00	4.00	3	2	3	5	4	5	2	1	1
2	2	3	3	1	4	4	4	4	4	3	4	4	5	5	5	3	3	5	5	5	5	3	3	5	5.00	5.00	4.00	5.00	4.00	4.00	5	2	5	4	4	4	3	5	5
